# Supplementary material for: Global mRNA decay and 23S rRNA fragmentation in Gluconobacter oxydans 621H
Source: BMC Genomics. 2018 Oct 16;19:753. doi: 10.1186/s12864-018-5111-1 (PMC6191907; doi:10.1186/s12864-018-5111-1)
Supplement: Supplementary file 1 — Figure S1. Chromatogram of ribosome enrichment and rRNA obtained. Figure S2; 23S rRNA sequence alignment. Table S1. mRNA decay data. Table S2. FPKM expression values and mRNA half-lives. Table S3. mRNA half-lives of operons and monocistronic transcripts. Table S4. Amounts of protein and RNA in peak P1, P2, P3, P4. Table S5. proteins identified in chromatographic elution fractions. Table S6. ribosomal proteins with # tryptic peptides in P1, P2, P3, P4. Tables S7-S14. rRNA mapping coverage in exponential phase. Tables S15-S22. rRNA mapping coverage in early stationary phase. (ZIP 220 kb) [file 12864_2018_5111_MOESM1_ESM.zip]

Archive with 2 entries (2 files):
- Additional_Files/Additional_File_1__Figure_S1.docx
- Additional_Files/Additional_File_2__Figure_S2.docx
